# Supplementary material for: Genetic Parameter Estimation and Whole Sequencing Analysis of the Genetic Architecture of Chicken Keel Bending
Source: Front Genet. 2022 Mar 23;13:833132. doi: 10.3389/fgene.2022.833132 (PMC8984200; doi:10.3389/fgene.2022.833132)
Supplement: Supplementary file 1 [file Table1.XLS]

## Sheet: Sheet1
Chromosome	window start	window end	gene name	FST value
1	725001	775000	ENSGALG00000053146,ENSGALG00000054904,ENSGALG00000052929	0.12
1	875001	925000	ENSGALG00000054163,ENSGALG00000053846	0.11
1	900001	950000	ENSGALG00000054163,ENSGALG00000054512,ENSGALG00000048258,ENSGALG00000047166	0.2
1	975001	1025000	/	0.1
1	84175001	84225000	/	0.1
1	84200001	84250000	/	0.14
1	90750001	90800000	/	0.12
2	12325001	12375000	/	0.11
2	12350001	12400000	/	0.11
2	131075001	131125000	ENSGALG00000049028	0.31
2	131100001	131150000	ENSGALG00000047027	0.13
2	149575001	149625000	/	0.11
2	149600001	149650000	/	0.11
2	149625001	149675000	/	0.16
2	149650001	149700000	/	0.2
3	5700001	5750000	/	0.47
3	5725001	5775000	/	0.23
3	5750001	5800000	/	0.1
3	12275001	12325000	PCSK2	0.58
3	12300001	12350000	/	0.35
4	91225001	91275000	ENSGALG00000047207,ENSGALG00000052976,ENSGALG00000045640,ENSGALG00000051068	0.21
4	91250001	91300000	ENSGALG00000045640,ENSGALG00000051068	0.17
4	91275001	91325000	ENSGALG00000051660	0.12
5	3425001	3475000	ANO3	0.1
8	200001	250000	ENSGALG00000047927,ENSGALG00000050864,ENSGALG00000049437	0.11
10	475001	525000	ENSGALG00000048865	0.17
10	500001	550000	ENSGALG00000048865	0.11
14	15975001	16025000	/	0.17
14	16000000	16050000	ENSGALG00000052957,ENSGALG00000052399,ENSGALG00000036751	0.15
14	16050001	16100000	ENSGALG00000048440	0.11
14	16075001	16125000	ENSGALG00000046685,ENSGALG00000050166,ENSGALG00000050368	0.13
15	225001	275000	ENSGALG00000055111	0.25
16	2150001	2200000	ENSGALG00000052089,ENSGALG00000053019	0.17
16	2175001	2225000	PPP1R10,ENSGALG00000052089	0.17
16	2775001	2825000	ENSGALG00000048814,ENSGALG00000047574	0.12
18	11100001	11150000	/	0.26
19	10125001	10175000	ENSGALG00000048190,ENSGALG00000051339,ENSGALG00000054505	0.24
19	10150001	10200000	ENSGALG00000048190,ENSGALG00000051339	0.13
20	7800001	7850000	LAMA5,ADRM1,OSBPL2	0.11
20	7825001	7875000	LAMA5,ADRM1	0.12
20	7850001	7900000	LAMA5	0.11
20	7875001	7925000	LAMA5	0.12
25	1375001	1425000	ENSGALG00000048712,ENSGALG00000050728,ENSGALG00000047775,ENSGALG00000052673,ENSGALG00000048786,ENSGALG00000052423	0.46
25	1400001	1450000	ENSGALG00000052515,ENSGALG00000052849,ENSGALG00000048712,ENSGALG00000050728,ENSGALG00000047775,ENSGALG00000048786	0.15
25	1425001	1475000	IQGAP3,ENSGALG00000055092,ENSGALG00000053555,ENSGALG00000052515,ENSGALG00000052849,ENSGALG00000048712	0.13
26	5425001	5475000	ENSGALG00000036223,ENSGALG00000053516,ENSGALG00000033573,ENSGALG00000052481,ENSGALG00000047139,ENSGALG00000048961	0.15
26	5500001	5550000	QPRT,ENSGALG00000052497,ENSGALG00000052652,ENSGALG00000049721	0.12
26	5525001	5575000	QPRT,ENSGALG00000052497	0.14
27	25001	75000	/	0.67
27	50001	100000	/	0.57
27	1950001	2000000	ENSGALG00000054753,ENSGALG00000049096	0.12
27	1975001	2025000	ENSGALG00000049096	0.12
27	2000001	2050000	ENSGALG00000054455	0.1
30	100001	150000	DNM2,ENSGALG00000041323	0.12
30	225001	275000	TRAPPC5,WDR13,TAZ,BCAP31	0.2
30	250001	300000	WDR13,TAZ,BCAP31,SUV39H1,WAS,TBC1D25,ENSGALG00000054713	0.16
30	375001	425000	FARSA,CALR,RAD23A,NFIX,ACP5,ELOF1,CNN1,ECSIT,ENSGALG00000047517,ENSGALG00000054488	0.17
30	1025001	1075000	ENSGALG00000037253,FBXL12,PIN1,UBL5,OLFM2,ENSGALG00000051469,ENSGALG00000049767,ENSGALG00000051597	0.14
30	1450001	1500000	ENSGALG00000049292,ENSGALG00000047412,ENSGALG00000054250	0.35
30	1475001	1525000	ENSGALG00000047412,ENSGALG00000054250	0.18
30	1550001	1600000	/	0.18
30	1575001	1625000	/	0.12
31	2275001	2325000	ENSGALG00000048625，ENSGALG00000054294，MAP2K7，ENSGALG00000052207	0.12
31	2300001	2350000	ENSGALG00000049026，MAP2K7，ENSGALG00000052207	0.11
31	2500001	2550000		0.17
31	2550001	2600000	ENSGALG00000054496，ENSGALG00000036191，ENSGALG00000051049	0.1
31	2575001	2625000	ENSGALG00000051049	0.21
31	2600001	2650000	ENSGALG00000051049	0.16
31	2625001	2675000	ENSGALG00000052971	0.12
31	2825001	2875000	ENSGALG00000050779，ENSGALG00000050915	0.11
31	2850001	2900000	/	0.12
32	600001	650000	ENSGALG00000054044,PPP1R37,ENSGALG00000036831,ENSGALG00000050634	0.14
33	25001	75000		0.15
33	3400001	3450000	WNT1,ENSGALG00000048165,FKBP11,CCDC65,RND1,DDX23	0.14
33	3425001	3475000	WNT1	0.14
33	3500001	3550000	/	0.2
33	3525001	3575000	/	0.18
33	6050001	6100000	ENSGALG00000053196,ENSGALG00000049272,ENSGALG00000035365	0.11
33	6075001	6125000	ENSGALG00000053196,ENSGALG00000052298	0.15
33	6100001	6150000	ENSGALG00000052298	0.12
33	6125001	6175000	ENSGALG00000052298	0.17
33	6150001	6200000	ENSGALG00000049232,ENSGALG00000047565	0.29
33	6175001	6225000	ENSGALG00000049232,ENSGALG00000047565,ENSGALG00000053973	0.15
33	6450001	6500000	DRAP1,RELA,ENSGALG00000050868	0.15
33	7750001	7800000	ENSGALG00000048773	0.1
33	7775001	7825000	ENSGALG00000050047	0.11
