# Supplementary material for: Genetic Parameter Estimation and Whole Sequencing Analysis of the Genetic Architecture of Chicken Keel Bending
Source: Front Genet. 2022 Mar 23;13:833132. doi: 10.3389/fgene.2022.833132 (PMC8984200; doi:10.3389/fgene.2022.833132)
Supplement: Supplementary file 2 [file Table2.XLS]

## Sheet: Sheet1
Gene stable ID	Chromosome	Gene start (bp)	Gene end (bp)	Gene name	ortholog_name	ortholog_ensg
ENSGALG00000054512	1	943311	951713		ADAM15	ENSG00000143537
ENSGALG00000048258	1	941261	943714		SLC22A8	ENSG00000149452
ENSGALG00000047166	1	930902	935155		CAMSAP3	ENSG00000076826
ENSGALG00000054163	1	898103	902842		N/A	N/A
ENSGALG00000053846	1	874782	881605		N/A	N/A
ENSGALG00000053146	1	733396	734964		N/A	N/A
ENSGALG00000054904	1	731744	734964		N/A	N/A
ENSGALG00000052929	1	728888	730974		N/A	N/A
ENSGALG00000047027	2	131127469	131154245		ADCK5	ENSG00000173137
ENSGALG00000049028	2	131097427	131099728		N/A	N/A
ENSGALG00000008734	3	12111551	12286838	PCSK2	PCSK2	ENSG00000125851
ENSGALG00000051660	4	91286263	91300812		N/A	N/A
ENSGALG00000045640	4	91272521	91278824		SIGLEC1	ENSG00000088827
ENSGALG00000051068	4	91264001	91278824		N/A	N/A
ENSGALG00000047207	4	91258206	91260395		N/A	N/A
ENSGALG00000052976	4	91239008	91253657		N/A	N/A
ENSGALG00000013311	5	3449594	3622521	ANO3	ANO3	ENSG00000134343
ENSGALG00000047927	8	246379	281477		N/A	N/A
ENSGALG00000050864	8	243680	255331		N/A	N/A
ENSGALG00000049437	8	214338	226455		N/A	N/A
ENSGALG00000048865	10	519307	530171		ARMC5	ENSG00000140691
ENSGALG00000046685	14	16113435	16115975		N/A	N/A
ENSGALG00000050166	14	16106682	16138170		MAPK7	ENSG00000166484
ENSGALG00000050368	14	16100722	16104679		N/A	N/A
ENSGALG00000048440	14	16072819	16081731		ATP4A	ENSG00000105675
ENSGALG00000052957	14	16042224	16044047		N/A	N/A
ENSGALG00000052399	14	16016858	16037621		LIPE	ENSG00000079435
ENSGALG00000036751	14	16007197	16010781		ETV3L	ENSG00000253831
ENSGALG00000055111	15	249367	250929		N/A	N/A
ENSGALG00000048814	16	2798256	2810821		GABBR1	ENSG00000204681
ENSGALG00000047574	16	2788934	2795938		SLC39A7	ENSG00000112473
ENSGALG00000049360	16	2172921	2270522	PPP1R10	PPP1R10	ENSG00000204569
ENSGALG00000052089	16	2164590	2178726		VARS1	ENSG00000204394
ENSGALG00000053019	16	2143943	2162007		ARAP1	ENSG00000186635
ENSGALG00000048190	19	10159473	10194241		PLEC	ENSG00000178209
ENSGALG00000051339	19	10144400	10159235			ENSG00000268361
ENSGALG00000054505	19	10132697	10140915		N/A	N/A
ENSGALG00000005321	20	7832322	7910579	LAMA5	LAMA5	ENSG00000130702
ENSGALG00000005200	20	7823884	7830932	ADRM1	ADRM1	ENSG00000130706
ENSGALG00000005195	20	7793104	7823035	OSBPL2	OSBPL2	ENSG00000130703
ENSGALG00000049193	25	1473405	1509424	IQGAP3	IQGAP3	ENSG00000183856
ENSGALG00000055092	25	1455888	1463289		N/A	N/A
ENSGALG00000053555	25	1453942	1456014		DCAF11	ENSG00000100897
ENSGALG00000052515	25	1436842	1452262		POLR3C	ENSG00000186141
ENSGALG00000052849	25	1426128	1428740		N/A	N/A
ENSGALG00000048712	25	1423172	1436821		RNF115	ENSG00000265491
ENSGALG00000050728	25	1413813	1421352		ITGA10	ENSG00000143127
ENSGALG00000047775	25	1402863	1406387		ITGA10	ENSG00000143127
ENSGALG00000052673	25	1395059	1399900		N/A	N/A
ENSGALG00000048786	25	1394092	1404266		N/A	N/A
ENSGALG00000052423	25	1387593	1393214		ITGA10	ENSG00000143127
ENSGALG00000047713	26	5549249	5553823	QPRT	QPRT	ENSG00000103485
ENSGALG00000052497	26	5518754	5539021		N/A	N/A
ENSGALG00000052652	26	5506372	5517061		INO80E	ENSG00000169592
ENSGALG00000049721	26	5499800	5503029		MAZ	ENSG00000103495
ENSGALG00000036223	26	5474295	5483266		PRODH2	ENSG00000250799
ENSGALG00000053516	26	5456876	5460479		N/A	N/A
ENSGALG00000033573	26	5447786	5451967		N/A	N/A
ENSGALG00000052481	26	5442987	5445256		PLP2	ENSG00000102007
ENSGALG00000047139	26	5436273	5442401		EIF3C	ENSG00000184110
ENSGALG00000048961	26	5424890	5427010		N/A	N/A
ENSGALG00000054455	27	2038836	2046860		N/A	N/A
ENSGALG00000049096	27	1983001	2028321		RBM10	ENSG00000182872
ENSGALG00000054753	27	1900324	1960848		UBA1	ENSG00000130985
ENSGALG00000049292	30	1492076	1499617		N/A	N/A
ENSGALG00000047412	30	1477520	1500970		N/A	N/A
ENSGALG00000054250	30	1471476	1477699		CACNA1A	ENSG00000141837
ENSGALG00000037253	30	1063731	1067912		CD209	ENSG00000090659
ENSGALG00000038666	30	1059726	1062070	FBXL12	FBXL12	ENSG00000127452
ENSGALG00000042890	30	1055772	1057605	PIN1	PIN1	ENSG00000127445
ENSGALG00000035138	30	1057898	1059913	UBL5	UBL5	ENSG00000198258
ENSGALG00000048115	30	1037427	1050782	OLFM2	OLFM2	ENSG00000105088
ENSGALG00000051469	30	1033306	1035393		RDH8	ENSG00000080511
ENSGALG00000049767	30	1030473	1032099		CBR3	ENSG00000159231
ENSGALG00000051597	30	1020962	1030285		PPAN	ENSG00000130810
ENSGALG00000040258	30	424835	428758	FARSA	FARSA	ENSG00000179115
ENSGALG00000040368	30	422263	424991	CALR	CALR	ENSG00000179218
ENSGALG00000033532	30	417783	422740	RAD23A	RAD23A	ENSG00000179262
ENSGALG00000041630	30	402432	415709	NFIX	NFIX	ENSG00000008441
ENSGALG00000032854	30	397120	399963	ACP5	ACP5	ENSG00000102575
ENSGALG00000032489	30	395953	400436	ELOF1	ELOF1	ENSG00000130165
ENSGALG00000041266	30	392257	395386	CNN1	CNN1	ENSG00000130176
ENSGALG00000043823	30	389402	392236	ECSIT	ECSIT	ENSG00000130159
ENSGALG00000047517	30	385073	389140		ZNF653	ENSG00000161914
ENSGALG00000054488	30	382389	383756		ELAVL3	ENSG00000196361
ENSGALG00000054713	30	289872	294497		GRIPAP1	ENSG00000068400
ENSGALG00000037601	30	286191	290414	TBC1D25	TBC1D25	ENSG00000068354
ENSGALG00000048926	30	281353	284544	WAS	WAS	ENSG00000015285
ENSGALG00000031839	30	276665	280766	SUV39H1	SUV39H1	ENSG00000101945
ENSGALG00000044536	30	273453	276588	WDR13	WDR13	ENSG00000101940
ENSGALG00000033185	30	271207	272962	TAZ	TAZ	ENSG00000102125
ENSGALG00000035236	30	268916	271158	BCAP31	BCAP31	ENSG00000185825
ENSGALG00000039088	30	241789	247265	TRAPPC5	TRAPPC5	ENSG00000181029
ENSGALG00000041323	30	137049	137805		SPC24	ENSG00000161888
ENSGALG00000040741	30	89765	111142	DNM2	DNM2	ENSG00000079805
ENSGALG00000050779	31	2841961	2842890		N/A	N/A
ENSGALG00000050915	31	2828259	2829369		N/A	N/A
ENSGALG00000052971	31	2664638	2671825		OSGEP	ENSG00000092094
ENSGALG00000051049	31	2587234	2623661		N/A	N/A
ENSGALG00000054496	31	2559449	2567310		CHD8	ENSG00000100888
ENSGALG00000036191	31	2520904	2557318		CHD8	ENSG00000100888
ENSGALG00000049026	31	2309015	2328588	MAP2K7	MAP2K7	ENSG00000076984
ENSGALG00000052207	31	2303745	2305871		N/A	N/A
ENSGALG00000047610	31	2286522	2308559		CHD3	ENSG00000170004
ENSGALG00000048625	31	2270925	2278348		WRAP53	ENSG00000141499
ENSGALG00000054294	31	2259401	2286396		N/A	N/A
ENSGALG00000054044	32	643551	647397		TBCB	ENSG00000105254
ENSGALG00000054005	32	624661	640724	PPP1R37	PPP1R37	ENSG00000104866
ENSGALG00000036831	32	604736	612908		N/A	N/A
ENSGALG00000050634	32	594320	602481		N/A	N/A
ENSGALG00000043009	33	3422447	3427906	WNT1	WNT1	ENSG00000125084
ENSGALG00000048165	33	3417520	3420686			ENSG00000272822
ENSGALG00000035060	33	3412284	3412858	FKBP11	FKBP11	ENSG00000134285
ENSGALG00000030917	33	3409283	3412066	CCDC65	CCDC65	ENSG00000139537
ENSGALG00000037925	33	3405483	3409262	RND1	RND1	ENSG00000172602
ENSGALG00000032307	33	3399045	3403944	DDX23	DDX23	ENSG00000174243
ENSGALG00000050047	33	7771196	7776622		VARS2	ENSG00000137411
ENSGALG00000048773	33	7754178	7761485		ZNF646	ENSG00000167395
ENSGALG00000050868	33	6498650	6506293		N/A	N/A
ENSGALG00000039409	33	6490052	6498311	RELA	RELA	ENSG00000173039
ENSGALG00000047273	33	6485577	6489108	DRAP1	DRAP1	ENSG00000175550
ENSGALG00000053973	33	6207008	6208468		N/A	N/A
ENSGALG00000047565	33	6197194	6222933		POLR2A	ENSG00000181222
ENSGALG00000049232	33	6187895	6195357		POLR2A	ENSG00000181222
ENSGALG00000052298	33	6122575	6131281		SLC5A2	ENSG00000140675
ENSGALG00000053196	33	6060827	6082920		TBC1D10B	ENSG00000169221
ENSGALG00000049272	33	6056546	6060806		N/A	N/A
ENSGALG00000035365	33	6047356	6051680		GTSF1L	ENSG00000124196
