# Supplementary material for: Genetic Parameter Estimation and Whole Sequencing Analysis of the Genetic Architecture of Chicken Keel Bending
Source: Front Genet. 2022 Mar 23;13:833132. doi: 10.3389/fgene.2022.833132 (PMC8984200; doi:10.3389/fgene.2022.833132)
Supplement: Supplementary file 3 [file Table3.XLS]

## Sheet: Sheet1
#Term	Database	ID	Input	Background	P-Value	Corrected
			number	number		P-Value
Aminoacyl-tRNA biosynthesis	KEGG PATHWAY	hsa00970	3	66	0.000429506	0.0146732
MAPK signaling pathway	KEGG PATHWAY	hsa04010	5	295	0.0004462	0.0146732
Protein processing in endoplasmic reticulum	KEGG PATHWAY	hsa04141	4	165	0.000464265	0.0146732
RIG-I-like receptor signaling pathway	KEGG PATHWAY	hsa04622	3	70	0.000506771	0.0146732
Human papillomavirus infection	KEGG PATHWAY	hsa05165	5	330	0.000734097	0.0198031
Epstein-Barr virus infection	KEGG PATHWAY	hsa05169	4	201	0.000955108	0.0225445
RNA polymerase	KEGG PATHWAY	hsa03020	2	31	0.00222689	0.0341967
Neurotrophin signaling pathway	KEGG PATHWAY	hsa04722	3	119	0.0022335	0.0341967
Yersinia infection	KEGG PATHWAY	hsa05135	3	121	0.00233902	0.0353348
Osteoclast differentiation	KEGG PATHWAY	hsa04380	3	128	0.00273249	0.0376802
Fluid shear stress and atherosclerosis	KEGG PATHWAY	hsa05418	3	139	0.00342907	0.0417757
--------------------
#Term	Database	ID	Input	Background	P-Value	Corrected
			number	number		P-Value
Musculoskeletal diseases	KEGG DISEASE		4	156	0.000377623	0.0146732
Congenital malformations	KEGG DISEASE		7	900	0.00308655	0.0394603
--------------------
#Term	Database	ID	Input	Background	P-Value	Corrected
			number	number		P-Value
protein binding	Gene Ontology	GO:0005515	65	11779	1.61e-19	1.82e-16
cytosol	Gene Ontology	GO:0005829	38	5095	3.23e-13	1.83e-10
nucleoplasm	Gene Ontology	GO:0005654	30	3630	2.56e-11	9.66e-09
nucleus	Gene Ontology	GO:0005634	31	5208	3.24e-08	9.19e-06
cytoplasm	Gene Ontology	GO:0005737	27	4624	5.38e-07	0.000121954
negative regulation of cell motility	Gene Ontology	GO:2000146	3	12	4.05e-06	0.000764669
RNA binding	Gene Ontology	GO:0003723	13	1366	6.19e-06	0.00100195
proteasome binding	Gene Ontology	GO:0070628	3	17	1.01e-05	0.00142599
glutamatergic synapse	Gene Ontology	GO:0098978	7	354	1.18e-05	0.00148863
negative regulation of transforming growth factor beta receptor signaling pathway	Gene Ontology	GO:0030512	4	74	2.34e-05	0.00264633
negative regulation of protein catabolic process	Gene Ontology	GO:0042177	3	35	7.25e-05	0.00746679
tRNA aminoacylation for protein translation	Gene Ontology	GO:0006418	3	37	8.46e-05	0.00791294
metal ion binding	Gene Ontology	GO:0046872	15	2298	9.08e-05	0.00791294
protein peptidyl-prolyl isomerization	Gene Ontology	GO:0000413	3	46	0.000155695	0.0117449
peptidyl-prolyl cis-trans isomerase activity	Gene Ontology	GO:0003755	3	46	0.000155695	0.0117449
cell cycle	Gene Ontology	GO:0007049	5	245	0.000193351	0.0117449
regulation of protein localization to nucleus	Gene Ontology	GO:1900180	2	8	0.000195867	0.0117449
positive regulation of cell growth involved in cardiac muscle cell development	Gene Ontology	GO:0061051	2	8	0.000195867	0.0117449
mRNA splicing, via spliceosome	Gene Ontology	GO:0000398	5	246	0.000196957	0.0117449
positive regulation of double-strand break repair via homologous recombination	Gene Ontology	GO:1905168	2	11	0.000338109	0.0146732
aminoacyl-tRNA editing activity	Gene Ontology	GO:0002161	2	11	0.000338109	0.0146732
protein tag	Gene Ontology	GO:0031386	2	12	0.00039392	0.0146732
protein modification by small protein conjugation	Gene Ontology	GO:0032446	2	12	0.00039392	0.0146732
dendritic spine head	Gene Ontology	GO:0044327	2	12	0.00039392	0.0146732
aminoacyl-tRNA metabolism involved in translational fidelity	Gene Ontology	GO:0106074	2	12	0.00039392	0.0146732
negative regulation of transcription by RNA polymerase II	Gene Ontology	GO:0000122	8	832	0.000403129	0.0146732
viral process	Gene Ontology	GO:0016032	6	456	0.000447738	0.0146732
virion binding	Gene Ontology	GO:0046790	2	13	0.0004539	0.0146732
mitogen-activated protein kinase kinase binding	Gene Ontology	GO:0031434	2	13	0.0004539	0.0146732
regulation of Golgi organization	Gene Ontology	GO:1903358	2	13	0.0004539	0.0146732
protein kinase binding	Gene Ontology	GO:0019901	6	461	0.000473811	0.0146732
plasma membrane	Gene Ontology	GO:0005886	21	4619	0.000511298	0.0146732
GTPase activating protein binding	Gene Ontology	GO:0032794	2	14	0.000518031	0.0146732
microtubule polymerization	Gene Ontology	GO:0046785	2	14	0.000518031	0.0146732
negative regulation of amyloid-beta formation	Gene Ontology	GO:1902430	2	14	0.000518031	0.0146732
transcription elongation from RNA polymerase II promoter	Gene Ontology	GO:0006368	3	74	0.000592417	0.0163709
positive regulation of transcription by RNA polymerase II	Gene Ontology	GO:0045944	9	1159	0.000800628	0.0210051
postsynaptic cytosol	Gene Ontology	GO:0099524	2	18	0.000815731	0.0210051
beta-catenin binding	Gene Ontology	GO:0008013	3	86	0.000903126	0.0225445
transcription, DNA-templated	Gene Ontology	GO:0006351	3	87	0.000932853	0.0225445
protein-containing complex binding	Gene Ontology	GO:0044877	5	349	0.000939141	0.0225445
ATP binding	Gene Ontology	GO:0005524	10	1463	0.00107047	0.0240319
DNA binding	Gene Ontology	GO:0003677	9	1209	0.00107378	0.0240319
positive regulation of ubiquitin-protein transferase activity	Gene Ontology	GO:0051443	2	21	0.00108175	0.0240319
lipid droplet	Gene Ontology	GO:0005811	3	93	0.00112427	0.0244962
centriolar satellite	Gene Ontology	GO:0034451	3	95	0.00119317	0.0249886
cell-matrix adhesion	Gene Ontology	GO:0007160	3	96	0.00122859	0.0249886
positive regulation of transcription, DNA-templated	Gene Ontology	GO:0045893	6	556	0.0012353	0.0249886
kinase binding	Gene Ontology	GO:0019900	3	97	0.00126467	0.0249886
integrin-mediated signaling pathway	Gene Ontology	GO:0007229	3	97	0.00126467	0.0249886
regulation of mitotic nuclear division	Gene Ontology	GO:0007088	2	23	0.00127921	0.0249886
regulation of transcription, DNA-templated	Gene Ontology	GO:0006355	7	773	0.00132401	0.0254255
membrane	Gene Ontology	GO:0016020	12	2075	0.00141044	0.0266339
extracellular exosome	Gene Ontology	GO:0070062	12	2085	0.00146869	0.0272756
positive regulation of lamellipodium assembly	Gene Ontology	GO:0010592	2	25	0.00149258	0.0272756
negative regulation of stress fiber assembly	Gene Ontology	GO:0051497	2	26	0.00160519	0.0284169
positive regulation of protein dephosphorylation	Gene Ontology	GO:0035307	2	26	0.00160519	0.0284169
heterochromatin	Gene Ontology	GO:0000792	2	27	0.00172174	0.0300112
integral component of lumenal side of endoplasmic reticulum membrane	Gene Ontology	GO:0071556	2	28	0.0018422	0.0311523
antigen processing and presentation of peptide antigen via MHC class I	Gene Ontology	GO:0002474	2	28	0.0018422	0.0311523
focal adhesion	Gene Ontology	GO:0005925	5	418	0.00205314	0.033939
response to tumor necrosis factor	Gene Ontology	GO:0034612	2	30	0.00209479	0.033939
nucleolus	Gene Ontology	GO:0005730	7	839	0.00209685	0.033939
negative regulation of type I interferon production	Gene Ontology	GO:0032480	2	31	0.00222689	0.0341967
positive regulation of protein targeting to mitochondrion	Gene Ontology	GO:1903955	2	31	0.00222689	0.0341967
helicase activity	Gene Ontology	GO:0004386	2	33	0.00250261	0.0373087
actin binding	Gene Ontology	GO:0003779	4	266	0.00261036	0.0374768
protein phosphatase inhibitor activity	Gene Ontology	GO:0004864	2	34	0.0026462	0.0374768
ATP-dependent chromatin remodeling	Gene Ontology	GO:0043044	2	34	0.0026462	0.0374768
positive regulation of telomerase activity	Gene Ontology	GO:0051973	2	34	0.0026462	0.0374768
GTPase activator activity	Gene Ontology	GO:0005096	4	268	0.00268049	0.0374937
phosphoprotein binding	Gene Ontology	GO:0051219	2	35	0.00279359	0.0376802
positive regulation of cell cycle	Gene Ontology	GO:0045787	2	35	0.00279359	0.0376802
regulation of signal transduction by p53 class mediator	Gene Ontology	GO:1901796	3	131	0.00291284	0.0383496
SH3 domain binding	Gene Ontology	GO:0017124	3	131	0.00291284	0.0383496
DNA-directed 5'-3' RNA polymerase activity	Gene Ontology	GO:0003899	2	36	0.00294476	0.0383496
hair follicle development	Gene Ontology	GO:0001942	2	37	0.0030997	0.0394603
positive regulation of substrate adhesion-dependent cell spreading	Gene Ontology	GO:1900026	2	38	0.00325839	0.0410195
cytoplasmic vesicle	Gene Ontology	GO:0031410	4	285	0.00332956	0.0414548
neuron differentiation	Gene Ontology	GO:0030182	3	139	0.00342907	0.0417757
motor activity	Gene Ontology	GO:0003774	2	40	0.00358695	0.0432342
integrin binding	Gene Ontology	GO:0005178	3	142	0.00363615	0.0433659
ubiquitin protein ligase binding	Gene Ontology	GO:0031625	4	294	0.00371312	0.0438225
branching involved in ureteric bud morphogenesis	Gene Ontology	GO:0001658	2	42	0.00393031	0.0454392
regulation of cytokinesis	Gene Ontology	GO:0032465	2	42	0.00393031	0.0454392
regulation of protein phosphorylation	Gene Ontology	GO:0001932	2	44	0.00428835	0.0482664
response to cytokine	Gene Ontology	GO:0034097	2	44	0.00428835	0.0482664
ciliary basal body	Gene Ontology	GO:0036064	3	151	0.00430265	0.0482664
tau protein binding	Gene Ontology	GO:0048156	2	45	0.00447284	0.0492012
positive regulation of phagocytosis	Gene Ontology	GO:0050766	2	45	0.00447284	0.0492012
--------------------
